# Supplementary material for: Glucuronidated Metabolites of Bisphenols A and S Alter the Properties of Normal Urothelial and Bladder Cancer Cells
Source: Int J Mol Sci. 2022 Oct 25;23(21):12859. doi: 10.3390/ijms232112859 (PMC9656169; doi:10.3390/ijms232112859)
Supplement: Supplementary file 1 [file ijms-23-12859-s001.zip]

Archive with 1 entries (1 files):
- ijms-1917814-supplementary.pdf
